# Supplementary material for: Ecotoxicology Evaluation of a Fenton—Type Process Catalyzed with Lamellar Structures Impregnated with Fe or Cu for the Removal of Amoxicillin and Glyphosate
Source: Int J Environ Res Public Health. 2023 Dec 13;20(24):7172. doi: 10.3390/ijerph20247172 (PMC10743043; doi:10.3390/ijerph20247172)
Supplement: Supplementary file 1 [file ijerph-20-07172-s001.zip]

Archive with 1 entries (1 files):
- ijerph-2589085-supplementary.pdf
